# Supplementary material for: On some new species of Stenheliinae Brady, 1880 (Copepoda, Harpacticoida, Miraciidae) from north-western Mexico, with the proposal of Lonchoeidestenhelia gen. nov
Source: Zookeys. 2020 Nov 6;987:41–79. doi: 10.3897/zookeys.987.52906 (PMC7666071; doi:10.3897/zookeys.987.52906)
Supplement: XML Treatment for Lonchoeidestenhelia [file zookeys.987.52906-treatment1.xml]

<!DOCTYPE tp:taxon-treatment
  PUBLIC "-//TaxonX//DTD Taxonomic Treatment Publishing DTD v0 20100105//EN" "tax-treatment-NSO.dtd">
<tp:taxon-treatment xmlns:tp="http://www.plazi.org/taxpub"><tp:treatment-meta><kwd-group><label>Taxon classification</label><kwd><named-content xmlns:xlink="http://www.w3.org/1999/xlink" content-type="kingdom">Animalia</named-content></kwd><kwd><named-content xmlns:xlink="http://www.w3.org/1999/xlink" content-type="order">Harpacticoida</named-content></kwd><kwd><named-content xmlns:xlink="http://www.w3.org/1999/xlink" content-type="family">Miraciidae</named-content></kwd></kwd-group><mixed-citation publication-type="journal"><person-group><name><surname>Gómez</surname><given-names>Samuel</given-names></name></person-group><article-title>On some new species of <tp:taxon-name>Stenheliinae</tp:taxon-name> Brady, 1880 (<tp:taxon-name><tp:taxon-name-part taxon-name-part-type="subclass">Copepoda</tp:taxon-name-part></tp:taxon-name>, <tp:taxon-name><tp:taxon-name-part taxon-name-part-type="order">Harpacticoida</tp:taxon-name-part></tp:taxon-name>, <tp:taxon-name><tp:taxon-name-part taxon-name-part-type="family">Miraciidae</tp:taxon-name-part></tp:taxon-name>) from north-western Mexico, with the proposal of <italic><tp:taxon-name><tp:taxon-name-part taxon-name-part-type="genus" reg="Lonchoeidestenhelia">Lonchoeidestenhelia</tp:taxon-name-part></tp:taxon-name></italic> gen. nov.</article-title><source>Zookeys</source><day>06</day><month>11</month><year>2020</year><volume>987</volume><fpage>41</fpage><lpage>79</lpage><pub-id pub-id-type="doi">10.3897/zookeys.987.52906</pub-id></mixed-citation></tp:treatment-meta><tp:nomenclature><label>Genus</label><tp:taxon-name><object-id xmlns:xlink="http://www.w3.org/1999/xlink" content-type="arpha" xlink:type="simple">F287F928-9279-5D9F-9AAE-4D0FDBDC645F</object-id>
              <tp:taxon-name-part taxon-name-part-type="genus" reg="Lonchoeidestenhelia">Lonchoeidestenhelia</tp:taxon-name-part>
              <object-id xmlns:xlink="http://www.w3.org/1999/xlink" content-type="zoobank" xlink:type="simple">http://zoobank.org/67AB6B9E-4DDA-45FB-A9E8-D68A716B750F</object-id>
            </tp:taxon-name><tp:taxon-status xmlns:xlink="http://www.w3.org/1999/xlink" xlink:type="simple">gen. nov.</tp:taxon-status></tp:nomenclature><tp:treatment-sec sec-type="Type and only species" id="SECID0E6NAC"><title>Type and only species.</title><p><italic><tp:taxon-name><tp:taxon-name-part taxon-name-part-type="genus" reg="Lonchoeidestenhelia">Lonchoeidestenhelia</tp:taxon-name-part> <tp:taxon-name-part taxon-name-part-type="species" reg="prote">prote</tp:taxon-name-part></tp:taxon-name></italic> sp. nov., by monotypy.</p></tp:treatment-sec><tp:treatment-sec sec-type="diagnosis" id="SECID0EQOAC"><title>Diagnosis</title><p>(based on its only species, <italic><tp:taxon-name><tp:taxon-name-part taxon-name-part-type="genus" reg="Lonchoeidestenhelia">L.</tp:taxon-name-part> <tp:taxon-name-part taxon-name-part-type="species" reg="prote">prote</tp:taxon-name-part></tp:taxon-name></italic> sp. nov.). <tp:taxon-name>Stenheliinae</tp:taxon-name>. <bold><italic>Female</italic></bold>: Anal somite twice as long as broad; anal operculum rounded, with minute spinules along its posterior margin, with one sensillum on each side. Caudal rami cylindrical, twice as long as broad, and slightly longer than anal somite; with seven setae, of which seta I spine-like, setae IV and V with fracture plane, rat-tail-like. Rostrum trapezoidal, not fused to cephalothorax, bifid, with medial pore and two subdistal sensilla. Antennule seven-segmented; all setae smooth except for one and two pinnate setae on first and second segments; second and third segments each with one seta with fracture plane; sixth and seventh segments each with two articulated setae; aesthetasc on segments 4 and 7. Antenna with allobasis; exopod three-segmented, armature formula 1,1,[1 lateral + 3 apical, two of which fused basally]. Mandible with elongate basis tapering distally; exopod arising from short pedestal, one-segmented, ca. 4× as long as wide, tapering distally, with three lateral and three apical slender setae; endopod recurved, twisted over exopod, with three lateral setae, and five distal elements (one short seta and long pinnate element fused basally and to endopod, one slender pinnate and one strong bare element, and one long element fused to endopod and with hyaline flange in middle part). Maxillule without modified elements on arthrite; basis with two endites, proximal endite with four, distal endite with three slender setae; exopod and endopod fused basally, separated from basis, one-segmented, endopod with four setae, exopod with two setae. Maxilliped subchelate; syncoxa with one bare and two spinulose strong elements; basis with two slender distal setae unequal in length; endopod one-segmented, slender, with one claw and one accompanying seta. Armature seta of <abbrev xmlns:xlink="http://www.w3.org/1999/xlink" xlink:title="first legs" id="ABBRID0EHPAC" xlink:type="simple">P1</abbrev>–<abbrev xmlns:xlink="http://www.w3.org/1999/xlink" xlink:title="fourth legs" id="ABBRID0ELPAC" xlink:type="simple">P4</abbrev> as follows:</p><table-wrap id="T1" position="float" orientation="portrait"><table rules="all"><tbody><tr><th rowspan="1" colspan="1"/><th rowspan="1" colspan="1">
                      <abbrev xmlns:xlink="http://www.w3.org/1999/xlink" xlink:title="first legs" id="ABBRID0EBAAE" xlink:type="simple">P1</abbrev>
                    </th><th rowspan="1" colspan="1">
                      <abbrev xmlns:xlink="http://www.w3.org/1999/xlink" xlink:title="second legs" id="ABBRID0EJAAE" xlink:type="simple">P2</abbrev>
                    </th><th rowspan="1" colspan="1">
                      <abbrev xmlns:xlink="http://www.w3.org/1999/xlink" xlink:title="third legs" id="ABBRID0ERAAE" xlink:type="simple">P3</abbrev>
                    </th><th rowspan="1" colspan="1">
                      <abbrev xmlns:xlink="http://www.w3.org/1999/xlink" xlink:title="fourth legs" id="ABBRID0EZAAE" xlink:type="simple">P4</abbrev>
                    </th></tr><tr><td rowspan="1" colspan="1">
                      <bold><abbrev xmlns:xlink="http://www.w3.org/1999/xlink" xlink:title="exopod" id="ABBRID0EDBAE" xlink:type="simple">EXP</abbrev></bold>
                    </td><td rowspan="1" colspan="1">0,0,022</td><td rowspan="1" colspan="1">1,1,123</td><td rowspan="1" colspan="1">1,1,223</td><td rowspan="1" colspan="1">1,1,323</td></tr><tr><td rowspan="1" colspan="1">
                      <bold><abbrev xmlns:xlink="http://www.w3.org/1999/xlink" xlink:title="endopod" id="ABBRID0EZBAE" xlink:type="simple">ENP</abbrev></bold>
                    </td><td rowspan="1" colspan="1">1,1,111</td><td rowspan="1" colspan="1">1,2,121</td><td rowspan="1" colspan="1">1,1,221</td><td rowspan="1" colspan="1">1,1,221</td></tr></tbody></table></table-wrap><p><abbrev xmlns:xlink="http://www.w3.org/1999/xlink" xlink:title="fifth legs" id="ABBRID0ELCAE" xlink:type="simple">P5</abbrev> baseoendopod transversely elongate, with five setae, all setae normal; exopod with six setae. <bold><italic>Male</italic></bold>: Habitus, anal somite, and caudal rami as in female. Sexual dimorphism expressed in A1, <abbrev xmlns:xlink="http://www.w3.org/1999/xlink" xlink:title="second legs" id="ABBRID0ESCAE" xlink:type="simple">P2</abbrev><abbrev xmlns:xlink="http://www.w3.org/1999/xlink" xlink:title="endopod" id="ABBRID0EWCAE" xlink:type="simple">ENP</abbrev>, <abbrev xmlns:xlink="http://www.w3.org/1999/xlink" xlink:title="fifth legs" id="ABBRID0E1CAE" xlink:type="simple">P5</abbrev>, and <abbrev xmlns:xlink="http://www.w3.org/1999/xlink" xlink:title="sixth legs" id="ABBRID0E5CAE" xlink:type="simple">P6</abbrev>. Antennule 10-segmented, haplocer; all segments smooth except for first and seventh segment with spinules; all setae smooth except for one and two pinnate setae on first and second segments, and one and two modified spine-like elements on seventh and eighth segments; aesthetasc on third, fifth, and tenth segments. <abbrev xmlns:xlink="http://www.w3.org/1999/xlink" xlink:title="second legs" id="ABBRID0ECDAE" xlink:type="simple">P2</abbrev><abbrev xmlns:xlink="http://www.w3.org/1999/xlink" xlink:title="endopodal 2" id="ABBRID0EGDAE" xlink:type="simple">ENP2</abbrev> transformed, proximal half globular, distal half triangular, without hyaline flange, with two inner (one proximal and one medial) small setae, one inner subdistal strong pinnate element, and one apical sigmoid pinnate process with proximal row of modified (lanceolate) outer spinules. Baseoendopods of both <abbrev xmlns:xlink="http://www.w3.org/1999/xlink" xlink:title="fifth legs" id="ABBRID0EKDAE" xlink:type="simple">P5</abbrev> fused medially, each endopodal lobe with two setae, of which the inner well-developed, the outer small; exopod small, discrete, with four elements, of which two outermost spine-like. <abbrev xmlns:xlink="http://www.w3.org/1999/xlink" xlink:title="sixth legs" id="ABBRID0EODAE" xlink:type="simple">P6</abbrev> asymmetrical, only one leg functional, each leg with three normal setae.</p></tp:treatment-sec><tp:treatment-sec sec-type="etymology" id="SECID0ESDAE"><title>Etymology.</title><p>The genus name from the Greek <italic>λογχοειδής</italic>, lonchoeidḗs̱, lanceolate, makes reference to the shape of the proximal spinules on the distal outer process of the male <abbrev xmlns:xlink="http://www.w3.org/1999/xlink" xlink:title="second legs" id="ABBRID0E1DAE" xlink:type="simple">P2</abbrev><abbrev xmlns:xlink="http://www.w3.org/1999/xlink" xlink:title="endopodal 2" id="ABBRID0E5DAE" xlink:type="simple">ENP2</abbrev>. Gender feminine.</p></tp:treatment-sec></tp:taxon-treatment>
