# Supplementary material for: On some new species of Stenheliinae Brady, 1880 (Copepoda, Harpacticoida, Miraciidae) from north-western Mexico, with the proposal of Lonchoeidestenhelia gen. nov
Source: Zookeys. 2020 Nov 6;987:41–79. doi: 10.3897/zookeys.987.52906 (PMC7666071; doi:10.3897/zookeys.987.52906)
Supplement: XML Treatment for Willenstenhelia [file zookeys.987.52906-treatment3.xml]

<!DOCTYPE tp:taxon-treatment
  PUBLIC "-//TaxonX//DTD Taxonomic Treatment Publishing DTD v0 20100105//EN" "tax-treatment-NSO.dtd">
<tp:taxon-treatment xmlns:tp="http://www.plazi.org/taxpub"><tp:treatment-meta><kwd-group><label>Taxon classification</label><kwd><named-content xmlns:xlink="http://www.w3.org/1999/xlink" content-type="kingdom">Animalia</named-content></kwd><kwd><named-content xmlns:xlink="http://www.w3.org/1999/xlink" content-type="order">Harpacticoida</named-content></kwd><kwd><named-content xmlns:xlink="http://www.w3.org/1999/xlink" content-type="family">Miraciidae</named-content></kwd></kwd-group><mixed-citation publication-type="journal"><person-group><name><surname>Gómez</surname><given-names>Samuel</given-names></name></person-group><article-title>On some new species of <tp:taxon-name>Stenheliinae</tp:taxon-name> Brady, 1880 (<tp:taxon-name><tp:taxon-name-part taxon-name-part-type="subclass">Copepoda</tp:taxon-name-part></tp:taxon-name>, <tp:taxon-name><tp:taxon-name-part taxon-name-part-type="order">Harpacticoida</tp:taxon-name-part></tp:taxon-name>, <tp:taxon-name><tp:taxon-name-part taxon-name-part-type="family">Miraciidae</tp:taxon-name-part></tp:taxon-name>) from north-western Mexico, with the proposal of <italic><tp:taxon-name><tp:taxon-name-part taxon-name-part-type="genus" reg="Lonchoeidestenhelia">Lonchoeidestenhelia</tp:taxon-name-part></tp:taxon-name></italic> gen. nov.</article-title><source>Zookeys</source><day>06</day><month>11</month><year>2020</year><volume>987</volume><fpage>41</fpage><lpage>79</lpage><pub-id pub-id-type="doi">10.3897/zookeys.987.52906</pub-id></mixed-citation></tp:treatment-meta><tp:nomenclature><label>Genus</label><tp:taxon-name><object-id xmlns:xlink="http://www.w3.org/1999/xlink" content-type="arpha" xlink:type="simple">6572B34A-6471-57D1-8615-A4EA3A8D12D9</object-id>
              <tp:taxon-name-part taxon-name-part-type="genus" reg="Willenstenhelia">Willenstenhelia</tp:taxon-name-part>
            </tp:taxon-name><tp:taxon-authority>Karanovic and Kim, 2014</tp:taxon-authority></tp:nomenclature><tp:treatment-sec sec-type="type species" id="SECID0ERQAG"><title>Type species.</title><p><italic><tp:taxon-name><tp:taxon-name-part taxon-name-part-type="genus" reg="Willenstenhelia">Willenstenhelia</tp:taxon-name-part> <tp:taxon-name-part taxon-name-part-type="species" reg="thalia">thalia</tp:taxon-name-part></tp:taxon-name></italic> Karanovic and Kim, 2014, by original designation.</p></tp:treatment-sec><tp:treatment-sec sec-type="Other species" id="SECID0ECRAG"><title>Other species.</title><p><italic><tp:taxon-name><tp:taxon-name-part taxon-name-part-type="genus" reg="Willenstenhelia">Wi.</tp:taxon-name-part> <tp:taxon-name-part taxon-name-part-type="species" reg="minuta">minuta</tp:taxon-name-part></tp:taxon-name></italic> (A. Scott, 1902) (= <italic><tp:taxon-name><tp:taxon-name-part taxon-name-part-type="genus" reg="Delavalia">D.</tp:taxon-name-part> <tp:taxon-name-part taxon-name-part-type="species" reg="minuta">minuta</tp:taxon-name-part></tp:taxon-name></italic> A. Scott, 1902), <italic><tp:taxon-name><tp:taxon-name-part taxon-name-part-type="genus" reg="Willenstenhelia">Wi.</tp:taxon-name-part> <tp:taxon-name-part taxon-name-part-type="species" reg="unisetosa">unisetosa</tp:taxon-name-part></tp:taxon-name></italic> (Wells, 1967) (= <tp:taxon-name><tp:taxon-name-part taxon-name-part-type="genus" reg="Stenhelia">Stenhelia</tp:taxon-name-part> (<tp:taxon-name-part taxon-name-part-type="subgenus" reg="Delavalia">Delavalia</tp:taxon-name-part>) <tp:taxon-name-part taxon-name-part-type="species" reg="unisetosa">unisetosa</tp:taxon-name-part></tp:taxon-name> Wells, 1967), <italic><tp:taxon-name><tp:taxon-name-part taxon-name-part-type="genus" reg="Willenstenhelia">Wi.</tp:taxon-name-part> <tp:taxon-name-part taxon-name-part-type="species" reg="reducta">reducta</tp:taxon-name-part></tp:taxon-name></italic> sp. nov., <italic><tp:taxon-name><tp:taxon-name-part taxon-name-part-type="genus" reg="Willenstenhelia">Wi.</tp:taxon-name-part> <tp:taxon-name-part taxon-name-part-type="species" reg="urania">urania</tp:taxon-name-part></tp:taxon-name></italic> Karanovic and Kim, 2014, and <italic><tp:taxon-name><tp:taxon-name-part taxon-name-part-type="genus" reg="Willenstenhelia">Wi.</tp:taxon-name-part> <tp:taxon-name-part taxon-name-part-type="species" reg="terpsichore">terpsichore</tp:taxon-name-part></tp:taxon-name></italic> Karanovic and Kim, 2014.</p></tp:treatment-sec></tp:taxon-treatment>
