# Supplementary material for: On some new species of Stenheliinae Brady, 1880 (Copepoda, Harpacticoida, Miraciidae) from north-western Mexico, with the proposal of Lonchoeidestenhelia gen. nov
Source: Zookeys. 2020 Nov 6;987:41–79. doi: 10.3897/zookeys.987.52906 (PMC7666071; doi:10.3897/zookeys.987.52906)
Supplement: XML Treatment for Willenstenhelia reducta [file zookeys.987.52906-treatment4.xml]

<!DOCTYPE tp:taxon-treatment
  PUBLIC "-//TaxonX//DTD Taxonomic Treatment Publishing DTD v0 20100105//EN" "tax-treatment-NSO.dtd">
<tp:taxon-treatment xmlns:tp="http://www.plazi.org/taxpub"><tp:treatment-meta><kwd-group><label>Taxon classification</label><kwd><named-content xmlns:xlink="http://www.w3.org/1999/xlink" content-type="kingdom">Animalia</named-content></kwd><kwd><named-content xmlns:xlink="http://www.w3.org/1999/xlink" content-type="order">Harpacticoida</named-content></kwd><kwd><named-content xmlns:xlink="http://www.w3.org/1999/xlink" content-type="family">Miraciidae</named-content></kwd></kwd-group><mixed-citation publication-type="journal"><person-group><name><surname>Gómez</surname><given-names>Samuel</given-names></name></person-group><article-title>On some new species of <tp:taxon-name>Stenheliinae</tp:taxon-name> Brady, 1880 (<tp:taxon-name><tp:taxon-name-part taxon-name-part-type="subclass">Copepoda</tp:taxon-name-part></tp:taxon-name>, <tp:taxon-name><tp:taxon-name-part taxon-name-part-type="order">Harpacticoida</tp:taxon-name-part></tp:taxon-name>, <tp:taxon-name><tp:taxon-name-part taxon-name-part-type="family">Miraciidae</tp:taxon-name-part></tp:taxon-name>) from north-western Mexico, with the proposal of <italic><tp:taxon-name><tp:taxon-name-part taxon-name-part-type="genus" reg="Lonchoeidestenhelia">Lonchoeidestenhelia</tp:taxon-name-part></tp:taxon-name></italic> gen. nov.</article-title><source>Zookeys</source><day>06</day><month>11</month><year>2020</year><volume>987</volume><fpage>41</fpage><lpage>79</lpage><pub-id pub-id-type="doi">10.3897/zookeys.987.52906</pub-id></mixed-citation></tp:treatment-meta><tp:nomenclature><tp:taxon-name><object-id xmlns:xlink="http://www.w3.org/1999/xlink" content-type="arpha" xlink:type="simple">6F5B5E5F-4D46-580A-843D-4DCC3D7BF7DE</object-id>
              <tp:taxon-name-part taxon-name-part-type="genus" reg="Willenstenhelia">Willenstenhelia</tp:taxon-name-part>
              <tp:taxon-name-part taxon-name-part-type="species" reg="reducta">reducta</tp:taxon-name-part>
              <object-id xmlns:xlink="http://www.w3.org/1999/xlink" content-type="zoobank" xlink:type="simple">http://zoobank.org/F5070C00-3D05-4EE1-9E9B-310C1E6335E8</object-id>
            </tp:taxon-name><tp:taxon-status xmlns:xlink="http://www.w3.org/1999/xlink" xlink:type="simple">sp. nov.</tp:taxon-status><xref ref-type="fig" rid="F12">Figs 12</xref><xref ref-type="fig" rid="F13">, 13</xref><xref ref-type="fig" rid="F14">, 14</xref><xref ref-type="fig" rid="F15">, 15</xref><xref ref-type="fig" rid="F16">, 16</xref><xref ref-type="fig" rid="F17">, 17</xref><xref ref-type="fig" rid="F18">, 18</xref><xref ref-type="fig" rid="F19">, 19</xref><xref ref-type="fig" rid="F20">, 20</xref><xref ref-type="fig" rid="F21">, 21</xref></tp:nomenclature><tp:treatment-sec sec-type="material" id="SECID0EIWAG"><title>Specimens examined.</title><p>One female holotype (<abbrev xmlns:xlink="http://www.w3.org/1999/xlink" content-type="institution" xlink:title="Instituto de Ciencias del Mar y Limnología, Unidad Académica Mazatlán" id="ABBRID0EOWAG" xlink:type="simple">ICML–EMUCOP</abbrev>-180119-25) from the type locality and one male allotype (<abbrev xmlns:xlink="http://www.w3.org/1999/xlink" content-type="institution" xlink:title="Instituto de Ciencias del Mar y Limnología, Unidad Académica Mazatlán" id="ABBRID0ETWAG" xlink:type="simple">ICML–EMUCOP</abbrev>-180119-26) from stn 4; four (<abbrev xmlns:xlink="http://www.w3.org/1999/xlink" content-type="institution" xlink:title="Instituto de Ciencias del Mar y Limnología, Unidad Académica Mazatlán" id="ABBRID0EYWAG" xlink:type="simple">ICML–EMUCOP</abbrev>-180119-31) and one (<abbrev xmlns:xlink="http://www.w3.org/1999/xlink" content-type="institution" xlink:title="Instituto de Ciencias del Mar y Limnología, Unidad Académica Mazatlán" id="ABBRID0E4WAG" xlink:type="simple">ICML–EMUCOP</abbrev>-180119-32) female paratypes from the type locality; one female and one male paratype (<abbrev xmlns:xlink="http://www.w3.org/1999/xlink" content-type="institution" xlink:title="Instituto de Ciencias del Mar y Limnología, Unidad Académica Mazatlán" id="ABBRID0ECXAG" xlink:type="simple">ICML–EMUCOP</abbrev>-180119-33), one female paratype (<abbrev xmlns:xlink="http://www.w3.org/1999/xlink" content-type="institution" xlink:title="Instituto de Ciencias del Mar y Limnología, Unidad Académica Mazatlán" id="ABBRID0EHXAG" xlink:type="simple">ICML–EMUCOP</abbrev>-180119-34), and two female paratypes (<abbrev xmlns:xlink="http://www.w3.org/1999/xlink" content-type="institution" xlink:title="Instituto de Ciencias del Mar y Limnología, Unidad Académica Mazatlán" id="ABBRID0EMXAG" xlink:type="simple">ICML–EMUCOP</abbrev>-180119-35) from stn 4; one female and one male paratype (<abbrev xmlns:xlink="http://www.w3.org/1999/xlink" content-type="institution" xlink:title="Instituto de Ciencias del Mar y Limnología, Unidad Académica Mazatlán" id="ABBRID0ERXAG" xlink:type="simple">ICML–EMUCOP</abbrev>-180119-36), one female paratype (<abbrev xmlns:xlink="http://www.w3.org/1999/xlink" content-type="institution" xlink:title="Instituto de Ciencias del Mar y Limnología, Unidad Académica Mazatlán" id="ABBRID0EWXAG" xlink:type="simple">ICML–EMUCOP</abbrev>-180119-37), and one CIV, one CV, one female and two male paratypes (<abbrev xmlns:xlink="http://www.w3.org/1999/xlink" content-type="institution" xlink:title="Instituto de Ciencias del Mar y Limnología, Unidad Académica Mazatlán" id="ABBRID0E2XAG" xlink:type="simple">ICML–EMUCOP</abbrev>-180119-38) from stn 9; one CIII, one CIV, and two female paratypes (<abbrev xmlns:xlink="http://www.w3.org/1999/xlink" content-type="institution" xlink:title="Instituto de Ciencias del Mar y Limnología, Unidad Académica Mazatlán" id="ABBRID0EAYAG" xlink:type="simple">ICML–EMUCOP</abbrev>-180119-39) from stn 10; all preserved in alcohol. Two dissected female paratypes (<abbrev xmlns:xlink="http://www.w3.org/1999/xlink" content-type="institution" xlink:title="Instituto de Ciencias del Mar y Limnología, Unidad Académica Mazatlán" id="ABBRID0EFYAG" xlink:type="simple">ICML–EMUCOP</abbrev>-180119-27, <abbrev xmlns:xlink="http://www.w3.org/1999/xlink" content-type="institution" xlink:title="Instituto de Ciencias del Mar y Limnología, Unidad Académica Mazatlán" id="ABBRID0EKYAG" xlink:type="simple">ICML–EMUCOP</abbrev>-180119-28) mounted onto eight and six slides, respectively, and one dissected male paratype (<abbrev xmlns:xlink="http://www.w3.org/1999/xlink" content-type="institution" xlink:title="Instituto de Ciencias del Mar y Limnología, Unidad Académica Mazatlán" id="ABBRID0EPYAG" xlink:type="simple">ICML–EMUCOP</abbrev>-180119-29) mounted onto three slides, all from stn 2; one dissected male paratype (<abbrev xmlns:xlink="http://www.w3.org/1999/xlink" content-type="institution" xlink:title="Instituto de Ciencias del Mar y Limnología, Unidad Académica Mazatlán" id="ABBRID0EUYAG" xlink:type="simple">ICML–EMUCOP</abbrev>-180119-30) from stn 4 mounted onto eight slides. 18 Jan. 2019. S. Gómez leg.</p></tp:treatment-sec><tp:treatment-sec sec-type="Differential diagnosis" id="SECID0EZYAG"><title>Differential diagnosis.</title><p><tp:taxon-name>Stenheliinae</tp:taxon-name>: <italic><tp:taxon-name><tp:taxon-name-part taxon-name-part-type="genus" reg="Willenstenhelia">Willenstenhelia</tp:taxon-name-part></tp:taxon-name></italic>. Female antennule eight-segmented. Armature formula of <abbrev xmlns:xlink="http://www.w3.org/1999/xlink" xlink:title="fourth legs" id="ABBRID0EJZAG" xlink:type="simple">P4</abbrev><abbrev xmlns:xlink="http://www.w3.org/1999/xlink" xlink:title="exopod" id="ABBRID0ENZAG" xlink:type="simple">EXP</abbrev>, 0,1,122. Female <abbrev xmlns:xlink="http://www.w3.org/1999/xlink" xlink:title="fifth legs" id="ABBRID0ERZAG" xlink:type="simple">P5</abbrev> baseoendopods not fused medially; endopodal lobe with two setae separated by wide gap, outer seta well-developed, inner seta minute; exopod with five setae, of which innermost as long as two outermost setae, middle seta smallest, inner neighboring seta longest. Male antennule ten-segmented. Male <abbrev xmlns:xlink="http://www.w3.org/1999/xlink" xlink:title="fifth legs" id="ABBRID0EVZAG" xlink:type="simple">P5</abbrev><abbrev xmlns:xlink="http://www.w3.org/1999/xlink" xlink:title="exopod" id="ABBRID0EZZAG" xlink:type="simple">EXP</abbrev> discrete, with four elements, of which apical a strong spine, two medial ones small and subequal in length, innermost smallest arising midway inner margin; baseoendopods fused medially forming a continuous plate, each endopodal lobe with one strong spine-like element fused to endopod, both elements set close to each other.</p></tp:treatment-sec><tp:treatment-sec sec-type="description" id="SECID0E4ZAG"><title>Description.</title><p><bold><italic>Female</italic>.</bold> Total body length measured from tip of rostrum to posterior margin of caudal rami ranging from 445 µm to 510 µm (mean, 477 µm; n, 3; total body length of holotype, 510 µm); habitus (Fig. <xref ref-type="fig" rid="F12">12A</xref>) pyriform, widest at posterior end of cephalothorax in dorsal view, tapering posteriad.</p><fig id="F12" position="float" orientation="portrait"><object-id xmlns:xlink="http://www.w3.org/1999/xlink" content-type="doi" xlink:type="simple">10.3897/zookeys.987.52906.figure12</object-id><object-id xmlns:xlink="http://www.w3.org/1999/xlink" content-type="arpha" xlink:type="simple">F651C443-4BED-5DA4-A774-F8AD5119DFAE</object-id><label>Figure 12.</label><caption><p><italic><tp:taxon-name><tp:taxon-name-part taxon-name-part-type="genus" reg="Willenstenhelia">Willenstenhelia</tp:taxon-name-part> <tp:taxon-name-part taxon-name-part-type="species" reg="reducta">reducta</tp:taxon-name-part></tp:taxon-name></italic> sp. nov., female <bold>A</bold> habitus, dorsal <bold>B</bold> urosome, dorsal. Scale bars: 200 µm (<bold>A</bold>); 50 µm (<bold>B</bold>).</p></caption><graphic xmlns:xlink="http://www.w3.org/1999/xlink" xlink:href="zookeys-987-041-g012.jpg" position="float" orientation="portrait" xlink:type="simple" id="oo_472442.jpg"><uri content-type="original_file" xlink:type="simple">https://binary.pensoft.net/fig/472442</uri></graphic></fig><p><bold>Prosome</bold> (Fig. <xref ref-type="fig" rid="F12">12A</xref>): Consisting of cephalothorax with fused first pedigerous somite, and second to fourth free pedigerous somites, the latter without expansions nor spinular ornamentation; posterior hyaline frill of cephalothorax and pedigerous somites plain, of fourth pedigerous somite visibly narrower; integument smooth, weakly sclerotized.</p><p><bold>Urosome</bold> (Figs <xref ref-type="fig" rid="F12">12A, B</xref>, <xref ref-type="fig" rid="F13">13A, B</xref>): Consisting of fifth pedigerous somite (first urosomite), genital double-somite (genital second urosomite and third urosomite fused), two free urosomites, and anal somite; urosomites without expansions laterally nor dorsally; integument weakly sclerotized.</p><fig id="F13" position="float" orientation="portrait"><object-id xmlns:xlink="http://www.w3.org/1999/xlink" content-type="doi" xlink:type="simple">10.3897/zookeys.987.52906.figure13</object-id><object-id xmlns:xlink="http://www.w3.org/1999/xlink" content-type="arpha" xlink:type="simple">EDBE0E99-A99E-5FB8-9666-E919CBA0A5D1</object-id><label>Figure 13.</label><caption><p><italic><tp:taxon-name><tp:taxon-name-part taxon-name-part-type="genus" reg="Willenstenhelia">Willenstenhelia</tp:taxon-name-part> <tp:taxon-name-part taxon-name-part-type="species" reg="reducta">reducta</tp:taxon-name-part></tp:taxon-name></italic> sp. nov., female <bold>A</bold> urosome, lateral <bold>B</bold> urosome, ventral. Scale bars: 50 µm (<bold>A, B</bold>).</p></caption><graphic xmlns:xlink="http://www.w3.org/1999/xlink" xlink:href="zookeys-987-041-g013.jpg" position="float" orientation="portrait" xlink:type="simple" id="oo_472443.jpg"><uri content-type="original_file" xlink:type="simple">https://binary.pensoft.net/fig/472443</uri></graphic></fig><p><bold>First urosomite</bold> (fifth pedigerous somite): Visibly narrower than preceding somites in dorsal view (Fig. <xref ref-type="fig" rid="F12">12A, B</xref>), without spinular ornamentation (Figs <xref ref-type="fig" rid="F12">12A, B</xref>, <xref ref-type="fig" rid="F13">13A, B</xref>).</p><p><bold>Genital double-somite</bold>: Ca. 1.5× as wide as long, widest part at proximal half (Fig. <xref ref-type="fig" rid="F12">12A, B</xref>); separated dorsolaterally (Figs <xref ref-type="fig" rid="F12">12A, B</xref>, <xref ref-type="fig" rid="F13">13A</xref>), completely fused ventrally (Fig. <xref ref-type="fig" rid="F13">13B</xref>); without spinular ornamentation, with posterior sensilla as depicted.</p><p><bold>Fourth urosomite</bold>: With short spinular row and pore laterally on each side (Fig. <xref ref-type="fig" rid="F13">13A</xref>) and with sensilla as shown.</p><p><bold>Fifth urosomite</bold> (Fig. <xref ref-type="fig" rid="F13">13A</xref>): Without sensilla; spinular ornamentation and pores as in previous somite.</p><p><bold>Anal somite</bold> (Figs <xref ref-type="fig" rid="F12">12A, B</xref>, <xref ref-type="fig" rid="F13">13A, B</xref>): Twice as long as broad, maximum breadth measured at proximal margin; maximum length measured at the middle from anterior margin of somite to distal margin of anal operculum, with row of dorsolateral spinules close to joint with caudal rami (Figs <xref ref-type="fig" rid="F12">12A, B</xref>, <xref ref-type="fig" rid="F13">13A</xref>), ventrally cleft medially (Fig. <xref ref-type="fig" rid="F13">13B</xref>), with one subdistal pore on each side, with spinular row close to joint with caudal rami; anal operculum (Fig. <xref ref-type="fig" rid="F12">12A, B</xref>) rounded, with minute spinules along its posterior margin, with one sensilla on each side.</p><p><bold>Caudal rami</bold> (Figs <xref ref-type="fig" rid="F12">12A, B</xref>, <xref ref-type="fig" rid="F13">13B</xref>): Typically divergent, cylindrical, ca. 2.7× as long as broad, and 1.4× as long as anal somite in dorsal view; each ramus with one subdistal lateral pore (Fig. <xref ref-type="fig" rid="F13">13A</xref>); with spinules at base of setae I and II (Figs <xref ref-type="fig" rid="F12">12B</xref>, <xref ref-type="fig" rid="F13">13A</xref>), and ventrally (Fig. <xref ref-type="fig" rid="F13">13B</xref>); with seven elements; seta I very small, often masked behind spinules, ventral to seta II, the latter long, both arising subdistally on lateral margin; seta III ventral, subdistal, longer than seta II; seta IV and V situated distally, with fracture plane; seta VI issuing at inner distal corner; dorsal seta VII tri-articulate at base, situated subdistally close to inner margin.</p><p><bold>Rostrum</bold> (Fig. <xref ref-type="fig" rid="F12">12A</xref>): Trapezoidal, not fused to cephalothorax, reaching tip of first antennular segment, bifid at tip, without pore, with two subdistal sensilla.</p><p><bold>Antennule</bold> (Fig. <xref ref-type="fig" rid="F14">14A, B</xref>): Eight-segmented; all segments smooth, except for first segment with spinular row. All setae seemingly smooth; second and third segments each with one seta with fracture plane; seventh and eighth segments with two articulated setae each. Armature formula: 1(1); 2(11); 3(8); 4(5+(1+<abbrev xmlns:xlink="http://www.w3.org/1999/xlink" xlink:title="aesthetasc" id="ABBRID0E1ABG" xlink:type="simple">ae</abbrev>)), 5(3); 6(4); 7(4); 8(3+(2 setae fused basally)). Eighth segment seemingly without aesthetasc.</p><fig id="F14" position="float" orientation="portrait"><object-id xmlns:xlink="http://www.w3.org/1999/xlink" content-type="doi" xlink:type="simple">10.3897/zookeys.987.52906.figure14</object-id><object-id xmlns:xlink="http://www.w3.org/1999/xlink" content-type="arpha" xlink:type="simple">14B171D9-B704-575A-B3DA-97B761275489</object-id><label>Figure 14.</label><caption><p><italic><tp:taxon-name><tp:taxon-name-part taxon-name-part-type="genus" reg="Willenstenhelia">Willenstenhelia</tp:taxon-name-part> <tp:taxon-name-part taxon-name-part-type="species" reg="reducta">reducta</tp:taxon-name-part></tp:taxon-name></italic> sp. nov., female <bold>A</bold> antennule without armature <bold>B</bold> antennule with armature <bold>C</bold> antenna. Scale bars: 50 µm (<bold>A–C</bold>).</p></caption><graphic xmlns:xlink="http://www.w3.org/1999/xlink" xlink:href="zookeys-987-041-g014.jpg" position="float" orientation="portrait" xlink:type="simple" id="oo_472444.jpg"><uri content-type="original_file" xlink:type="simple">https://binary.pensoft.net/fig/472444</uri></graphic></fig><p><bold>Antenna</bold> (Fig. <xref ref-type="fig" rid="F14">14C</xref>): Coxa small, with some outer spinules. Allobasis as long as free endopodal segment, inner margin with some proximal spinules, with one (pinnate?) abexopodal seta arising midway on inner margin. Exopod three-segmented, issuing proximally; first and third segments longest, each 3× as long as wide, second segment shortest and ca. 1.5× as long as broad; first and second segments with one pinnate seta each, spinular ornamentation of first segment a single spinule, second segment unornamented; third segment with small spinules as shown, with one lateral pinnate element proximally, and three distal setae, of which two fused basally. Free endopodal segment elongate, inner margin with proximal row of small spinules, with medial and subdistal inner fringe; armature consisting of two lateral spines and two accompanying setae, one geniculate inner distal element, three geniculate distal spines (of which innermost shortest) and one slender seta, and one outer distal geniculate seta fused basally to pinnate element.</p><p><bold>Mandible</bold> (Fig. <xref ref-type="fig" rid="F15">15A, B</xref>): With relatively short coxa. Gnathobasis wide; with two strong bicuspidate teeth, several smaller bicuspidate teeth, some spinules, and one strong lanceolate element accompanied by slender seta. Basis elongate, tapering distally, with transverse spinular rows as shown, with three subdistal setae. Exopod arising from short pedestal, one-segmented, elongate, ca. 3.5× as long as wide, tapering distally; with three lateral and three apical slender setae, none of which fused basally. Endopod recurved, twisted over exopod; with three lateral setae, and five distal elements (one smooth and one long pinnate element, two long setae fused basally and fused to endopod, and one long element fused to endopod and with hyaline flange in middle part).</p><fig id="F15" position="float" orientation="portrait"><object-id xmlns:xlink="http://www.w3.org/1999/xlink" content-type="doi" xlink:type="simple">10.3897/zookeys.987.52906.figure15</object-id><object-id xmlns:xlink="http://www.w3.org/1999/xlink" content-type="arpha" xlink:type="simple">2C950D3D-A063-53E3-9CF4-88D67AE044B7</object-id><label>Figure 15.</label><caption><p><italic><tp:taxon-name><tp:taxon-name-part taxon-name-part-type="genus" reg="Willenstenhelia">Willenstenhelia</tp:taxon-name-part> <tp:taxon-name-part taxon-name-part-type="species" reg="reducta">reducta</tp:taxon-name-part></tp:taxon-name></italic> sp. nov., female <bold>A</bold> mandibular coxa and basis <bold>B</bold> another mandibular basis, exopod and endopod <bold>C</bold> maxillule <bold>D</bold> maxilla <bold>E</bold> maxilliped. Scale bars: 50 µm (<bold>A–C</bold>); 25 µm (<bold>D, E</bold>).</p></caption><graphic xmlns:xlink="http://www.w3.org/1999/xlink" xlink:href="zookeys-987-041-g015.jpg" position="float" orientation="portrait" xlink:type="simple" id="oo_472445.jpg"><uri content-type="original_file" xlink:type="simple">https://binary.pensoft.net/fig/472445</uri></graphic></fig><p><bold>Maxillule</bold> (Fig. <xref ref-type="fig" rid="F15">15C</xref>): Arthrite of praecoxa with two surface setae and seven bare distal elements (one of which a slender seta arising next to ventralmost spine), one spinulose dorsal spine, and one lateral spinulose recurved seta. Coxal endite with three setae. Basis with two endites; proximal endite with four, distal endite with three slender setae. Exopod and endopod fused basally, and fused also to basis, each ramus one-segmented; endopod larger than exopod, with four setae; exopod small, with two setae.</p><p><bold>Maxilla</bold> (Fig. <xref ref-type="fig" rid="F15">15D</xref>): Large syncoxa with outer spinules as shown; with three endites; proximal endite smallest, with one slender proximal and two strong distal setae; middle and distal endites elongate, the latter slightly longer, with three elements each as figured. Basis drawn out into strong claw, additionally with strong spine and two slender setae, one of which arising from elongate setophore. Endopod one-segmented, 2× as long as wide, with six slender setae.</p><p><bold>Maxilliped</bold> (Fig. <xref ref-type="fig" rid="F15">15E</xref>): Non-prehensile. Syncoxa rectangular, ca. 2× as long as wide; with anterior and posterior spinules as shown; with two proximal elements arising from short pedestals, and one apical element arising from long pedestal. Basis shorter than syncoxa, oval; with inner and outer spinules as depicted, and two slender distal setae subequal in length. Endopod absorbed into basis, with two slender setae.</p><p><bold><abbrev xmlns:xlink="http://www.w3.org/1999/xlink" xlink:title="first legs" id="ABBRID0EPEBG" xlink:type="simple">P1</abbrev></bold> (Fig. <xref ref-type="fig" rid="F16">16A</xref>): Intercoxal sclerite narrow and elongate, without surface ornamentation. Praecoxa triangular, unornamented. Coxa quadrate, with spinular rows as shown. Basis with inner robust and pinnate spine, and outer smaller pinnate spine, with strong spinules at the base of inner spine and between rami. Exopod three-segmented, as long as endopod; first and third segments longest, second segment shortest; all segments without outer nor inner acute distal processes; with spinular ornamentation as shown; first segment without, second segment with inner seta, third segment with four elements. Endopod two-segmented; <abbrev xmlns:xlink="http://www.w3.org/1999/xlink" xlink:title="endopodal 1 segment" id="ABBRID0EXEBG" xlink:type="simple">ENP1</abbrev> reaching slightly beyond EXP1, ca. 1.5× as long as wide, and 0.7× as long as <abbrev xmlns:xlink="http://www.w3.org/1999/xlink" xlink:title="endopodal 2" id="ABBRID0E2EBG" xlink:type="simple">ENP2</abbrev>, with outer and distal spinules as depicted; with one inner long seta; <abbrev xmlns:xlink="http://www.w3.org/1999/xlink" xlink:title="endopodal 2" id="ABBRID0E6EBG" xlink:type="simple">ENP2</abbrev> longer than <abbrev xmlns:xlink="http://www.w3.org/1999/xlink" xlink:title="endopodal 1 segment" id="ABBRID0EDFBG" xlink:type="simple">ENP1</abbrev>, with outer and distal spinules as shown, with one inner proximal, one inner subdistal, and two apical elements of which outermost a spine.</p><fig id="F16" position="float" orientation="portrait"><object-id xmlns:xlink="http://www.w3.org/1999/xlink" content-type="doi" xlink:type="simple">10.3897/zookeys.987.52906.figure16</object-id><object-id xmlns:xlink="http://www.w3.org/1999/xlink" content-type="arpha" xlink:type="simple">FEAE1FB1-1790-5BCF-A113-CB7D076A1C20</object-id><label>Figure 16.</label><caption><p><italic><tp:taxon-name><tp:taxon-name-part taxon-name-part-type="genus" reg="Willenstenhelia">Willenstenhelia</tp:taxon-name-part> <tp:taxon-name-part taxon-name-part-type="species" reg="reducta">reducta</tp:taxon-name-part></tp:taxon-name></italic> sp. nov., female <bold>A</bold><abbrev xmlns:xlink="http://www.w3.org/1999/xlink" xlink:title="first legs" id="ABBRID0E3FBG" xlink:type="simple">P1</abbrev>, anterior <bold>B</bold><abbrev xmlns:xlink="http://www.w3.org/1999/xlink" xlink:title="second legs" id="ABBRID0ECGBG" xlink:type="simple">P2</abbrev>, anterior. Scale bars: 50 µm (<bold>A, B</bold>).</p></caption><graphic xmlns:xlink="http://www.w3.org/1999/xlink" xlink:href="zookeys-987-041-g016.jpg" position="float" orientation="portrait" xlink:type="simple" id="oo_472446.jpg"><uri content-type="original_file" xlink:type="simple">https://binary.pensoft.net/fig/472446</uri></graphic></fig><p><bold><abbrev xmlns:xlink="http://www.w3.org/1999/xlink" xlink:title="second legs" id="ABBRID0EQGBG" xlink:type="simple">P2</abbrev></bold> (Fig. <xref ref-type="fig" rid="F16">16B</xref>): Intercoxal sclerite not transversely elongate, trapezoidal, with strong pointed process on distal outer corners, without surface ornamentation. Praecoxa triangular, unornamented. Coxa massive, quadrate, with outer spinules proximally and subdistally, with one pore close to inner distal margin. Basis with outer setiform element with small spinules at its base, and strong acute process between rami and on inner distal corner, the latter with slender spinules proximally. Exopod three-segmented, shorter than endopod, reaching middle of <abbrev xmlns:xlink="http://www.w3.org/1999/xlink" xlink:title="endopodal 3" id="ABBRID0EYGBG" xlink:type="simple">ENP3</abbrev>; spinular ornamentation of segments as shown; EXP1 and EXP2 with inner distal frill, with outer acute distal process, EXP1 without, EXP2 with medial pore and inner seta; EXP3 with processes as shown, with subdistal pore, with one inner and two apical setae, and three outer spines. Endopod three-segmented; <abbrev xmlns:xlink="http://www.w3.org/1999/xlink" xlink:title="endopodal 1 segment" id="ABBRID0E3GBG" xlink:type="simple">ENP1</abbrev> shortest, <abbrev xmlns:xlink="http://www.w3.org/1999/xlink" xlink:title="endopodal 2" id="ABBRID0EAHBG" xlink:type="simple">ENP2</abbrev> and <abbrev xmlns:xlink="http://www.w3.org/1999/xlink" xlink:title="endopodal 3" id="ABBRID0EEHBG" xlink:type="simple">ENP3</abbrev> subequal in length; spinular ornamentation of segments as shown; <abbrev xmlns:xlink="http://www.w3.org/1999/xlink" xlink:title="endopodal 1 segment" id="ABBRID0EIHBG" xlink:type="simple">ENP1</abbrev> and <abbrev xmlns:xlink="http://www.w3.org/1999/xlink" xlink:title="endopodal 2" id="ABBRID0EMHBG" xlink:type="simple">ENP2</abbrev> with inner and outer acute processes, <abbrev xmlns:xlink="http://www.w3.org/1999/xlink" xlink:title="endopodal 1 segment" id="ABBRID0EQHBG" xlink:type="simple">ENP1</abbrev> with one, <abbrev xmlns:xlink="http://www.w3.org/1999/xlink" xlink:title="endopodal 2" id="ABBRID0EUHBG" xlink:type="simple">ENP2</abbrev> with two inner seta; <abbrev xmlns:xlink="http://www.w3.org/1999/xlink" xlink:title="endopodal 3" id="ABBRID0EYHBG" xlink:type="simple">ENP3</abbrev> with distal processes as shown, with medial pore, with one inner seta, two apical elements, and one outer distal spine.</p><p><bold><abbrev xmlns:xlink="http://www.w3.org/1999/xlink" xlink:title="third legs" id="ABBRID0E6HBG" xlink:type="simple">P3</abbrev></bold> (Fig. <xref ref-type="fig" rid="F17">17A</xref>): Intercoxal sclerite not transversely elongate, trapezoidal, with strong pointed process on distal outer corners, without surface ornamentation. Coxa as in <abbrev xmlns:xlink="http://www.w3.org/1999/xlink" xlink:title="second legs" id="ABBRID0EHIBG" xlink:type="simple">P2</abbrev>. Basis as in <abbrev xmlns:xlink="http://www.w3.org/1999/xlink" xlink:title="second legs" id="ABBRID0ELIBG" xlink:type="simple">P2</abbrev>, but with somewhat more slender outer seta. Exopod three-segmented, as long as <abbrev xmlns:xlink="http://www.w3.org/1999/xlink" xlink:title="endopod" id="ABBRID0EPIBG" xlink:type="simple">ENP</abbrev>; spinular ornamentation of segments as shown; EXP1 and EXP2 with outer acute distal process, without pores, with inner distal frill, EXP1 without, EXP2 with inner seta; EXP3 with subdistal pore, with two inner setae of which the distal is visibly stronger, two apical elements, and three outer spines. Endopod three-segmented; <abbrev xmlns:xlink="http://www.w3.org/1999/xlink" xlink:title="endopodal 1 segment" id="ABBRID0ETIBG" xlink:type="simple">ENP1</abbrev> shortest, <abbrev xmlns:xlink="http://www.w3.org/1999/xlink" xlink:title="endopodal 3" id="ABBRID0EXIBG" xlink:type="simple">ENP3</abbrev> longest; spinular ornamentation of segments as shown; <abbrev xmlns:xlink="http://www.w3.org/1999/xlink" xlink:title="endopodal 1 segment" id="ABBRID0E2IBG" xlink:type="simple">ENP1</abbrev> with small outer and inner distal processes, with inner seta; <abbrev xmlns:xlink="http://www.w3.org/1999/xlink" xlink:title="endopodal 2" id="ABBRID0E6IBG" xlink:type="simple">ENP2</abbrev> with well-developed outer and small inner distal process, with inner seta; <abbrev xmlns:xlink="http://www.w3.org/1999/xlink" xlink:title="endopodal 3" id="ABBRID0EDJBG" xlink:type="simple">ENP3</abbrev> with distal processes as shown, with subdistal pore, with one inner and two apical setae, and one outer apical spine.</p><fig id="F17" position="float" orientation="portrait"><object-id xmlns:xlink="http://www.w3.org/1999/xlink" content-type="doi" xlink:type="simple">10.3897/zookeys.987.52906.figure17</object-id><object-id xmlns:xlink="http://www.w3.org/1999/xlink" content-type="arpha" xlink:type="simple">EF508D43-D48D-5FBD-BE31-E5EEDD94D049</object-id><label>Figure 17.</label><caption><p><italic><tp:taxon-name><tp:taxon-name-part taxon-name-part-type="genus" reg="Willenstenhelia">Willenstenhelia</tp:taxon-name-part> <tp:taxon-name-part taxon-name-part-type="species" reg="reducta">reducta</tp:taxon-name-part></tp:taxon-name></italic> sp. nov., female <bold>A</bold><abbrev xmlns:xlink="http://www.w3.org/1999/xlink" xlink:title="third legs" id="ABBRID0E3JBG" xlink:type="simple">P3</abbrev>, anterior <bold>B</bold><abbrev xmlns:xlink="http://www.w3.org/1999/xlink" xlink:title="fourth legs" id="ABBRID0ECKBG" xlink:type="simple">P4</abbrev>, anterior <bold>C</bold><abbrev xmlns:xlink="http://www.w3.org/1999/xlink" xlink:title="fifth legs" id="ABBRID0EIKBG" xlink:type="simple">P5</abbrev>, anterior. Scale bars: 50 µm (<bold>A–C</bold>).</p></caption><graphic xmlns:xlink="http://www.w3.org/1999/xlink" xlink:href="zookeys-987-041-g017.jpg" position="float" orientation="portrait" xlink:type="simple" id="oo_472447.jpg"><uri content-type="original_file" xlink:type="simple">https://binary.pensoft.net/fig/472447</uri></graphic></fig><p><bold><abbrev xmlns:xlink="http://www.w3.org/1999/xlink" xlink:title="fourth legs" id="ABBRID0EWKBG" xlink:type="simple">P4</abbrev></bold> (Fig. <xref ref-type="fig" rid="F17">17B</xref>): Intercoxal sclerite not transversely elongate, trapezoidal, with strong pointed process on distal outer corners; without surface ornamentation. Praecoxa triangular, unornamented; coxa and basis as in <abbrev xmlns:xlink="http://www.w3.org/1999/xlink" xlink:title="third legs" id="ABBRID0E5KBG" xlink:type="simple">P3</abbrev> except for comparatively smaller inner distal process of basis. Exopod three-segmented, longer than <abbrev xmlns:xlink="http://www.w3.org/1999/xlink" xlink:title="endopod" id="ABBRID0ECLBG" xlink:type="simple">ENP</abbrev>; spinular ornamentation of segments as shown; EXP1 and EXP2 with outer distal process less developed than in <abbrev xmlns:xlink="http://www.w3.org/1999/xlink" xlink:title="third legs" id="ABBRID0EGLBG" xlink:type="simple">P3</abbrev>, with inner distal frill, EXP1 without, EXP2 with subdistal pore and inner seta; EXP3 with subdistal pore, with one inner seta, two apical elements, and two outer spines. Endopod three-segmented, reaching proximal third of EXP3; <abbrev xmlns:xlink="http://www.w3.org/1999/xlink" xlink:title="endopodal 1 segment" id="ABBRID0EKLBG" xlink:type="simple">ENP1</abbrev> shortest, <abbrev xmlns:xlink="http://www.w3.org/1999/xlink" xlink:title="endopodal 3" id="ABBRID0EOLBG" xlink:type="simple">ENP3</abbrev> longest; spinular ornamentation of segments as depicted; <abbrev xmlns:xlink="http://www.w3.org/1999/xlink" xlink:title="endopodal 1 segment" id="ABBRID0ESLBG" xlink:type="simple">ENP1</abbrev> with small outer distal process, with inner long stiff pinnate element; <abbrev xmlns:xlink="http://www.w3.org/1999/xlink" xlink:title="endopodal 2" id="ABBRID0EWLBG" xlink:type="simple">ENP2</abbrev> with well-developed outer distal process, without inner armature; <abbrev xmlns:xlink="http://www.w3.org/1999/xlink" xlink:title="endopodal 3" id="ABBRID0E1LBG" xlink:type="simple">ENP3</abbrev> with distal processes as shown, with subdistal pore, with one inner seta, two apical elements, and one outer apical spine.</p><p>Setal formula of swimming legs as follows:</p><table-wrap id="T3" position="float" orientation="portrait"><table rules="all"><tbody><tr><td rowspan="1" colspan="1"/><td rowspan="1" colspan="1">
                      <bold><abbrev xmlns:xlink="http://www.w3.org/1999/xlink" xlink:title="first legs" id="ABBRID0ERMBG" xlink:type="simple">P1</abbrev></bold>
                    </td><td rowspan="1" colspan="1">
                      <bold><abbrev xmlns:xlink="http://www.w3.org/1999/xlink" xlink:title="second legs" id="ABBRID0E1MBG" xlink:type="simple">P2</abbrev></bold>
                    </td><td rowspan="1" colspan="1">
                      <bold><abbrev xmlns:xlink="http://www.w3.org/1999/xlink" xlink:title="third legs" id="ABBRID0EDNBG" xlink:type="simple">P3</abbrev></bold>
                    </td><td rowspan="1" colspan="1">
                      <bold><abbrev xmlns:xlink="http://www.w3.org/1999/xlink" xlink:title="fourth legs" id="ABBRID0EMNBG" xlink:type="simple">P4</abbrev></bold>
                    </td></tr><tr><td rowspan="1" colspan="1">
                      <bold><abbrev xmlns:xlink="http://www.w3.org/1999/xlink" xlink:title="exopod" id="ABBRID0EWNBG" xlink:type="simple">EXP</abbrev></bold>
                    </td><td rowspan="1" colspan="1">0,1,022</td><td rowspan="1" colspan="1">0,1,123</td><td rowspan="1" colspan="1">0,1,223</td><td rowspan="1" colspan="1">0,1,122</td></tr><tr><td rowspan="1" colspan="1">
                      <bold><abbrev xmlns:xlink="http://www.w3.org/1999/xlink" xlink:title="endopod" id="ABBRID0EMOBG" xlink:type="simple">ENP</abbrev></bold>
                    </td><td rowspan="1" colspan="1">1,211</td><td rowspan="1" colspan="1">1,2,121</td><td rowspan="1" colspan="1">1,1,121</td><td rowspan="1" colspan="1">1,0,121</td></tr></tbody></table></table-wrap><p><bold><abbrev xmlns:xlink="http://www.w3.org/1999/xlink" xlink:title="fifth legs" id="ABBRID0E6OBG" xlink:type="simple">P5</abbrev></bold> (Fig. <xref ref-type="fig" rid="F17">17C</xref>): Baseoendopod transversely elongate; endopodal lobe with two setae, of which outer well-developed, inner minute, both separated by wide gap. Exopod trapezoidal, with some inner proximal spinules; with five setae, of which outermost, medial outer, and innermost setae pinnate and subequal in length, middle seta shortest and slender, medial inner seta bare and longest.</p><p><bold><abbrev xmlns:xlink="http://www.w3.org/1999/xlink" xlink:title="sixth legs" id="ABBRID0EKPBG" xlink:type="simple">P6</abbrev></bold> (Figs <xref ref-type="fig" rid="F12">12B</xref>, <xref ref-type="fig" rid="F13">13A, B</xref>): Represented by a minute flap covering ventrolateral genital aperture, fused to somite, without surface ornamentation, with one small seta.</p><p><bold><italic>Male</italic>.</bold> Total body length measured from tip of rostrum to posterior margin of caudal rami ranging from 251 µm to 363 µm (mean, 309 µm; n, 5; total body length of allotype, 363 µm).</p><p><bold>Prosome</bold>: As in female.</p><p><bold>Urosome</bold>: Largely as in female except for genital and third urosomites separated, and spinular ornamentation of fourth and fifth urosomites (Figs <xref ref-type="fig" rid="F18">18C</xref>, <xref ref-type="fig" rid="F19">19A, B</xref>).</p><fig id="F18" position="float" orientation="portrait"><object-id xmlns:xlink="http://www.w3.org/1999/xlink" content-type="doi" xlink:type="simple">10.3897/zookeys.987.52906.figure18</object-id><object-id xmlns:xlink="http://www.w3.org/1999/xlink" content-type="arpha" xlink:type="simple">6734A138-F07A-5503-AFEE-B9A4FC33D05E</object-id><label>Figure 18.</label><caption><p><italic><tp:taxon-name><tp:taxon-name-part taxon-name-part-type="genus" reg="Willenstenhelia">Willenstenhelia</tp:taxon-name-part> <tp:taxon-name-part taxon-name-part-type="species" reg="reducta">reducta</tp:taxon-name-part></tp:taxon-name></italic> sp. nov., male <bold>A</bold> antennule without armature <bold>B</bold> antennule with armature <bold>C</bold> urosome, dorsal. Scale bars: 50 µm (<bold>A, B</bold>); 100 µm (<bold>C</bold>).</p></caption><graphic xmlns:xlink="http://www.w3.org/1999/xlink" xlink:href="zookeys-987-041-g018.jpg" position="float" orientation="portrait" xlink:type="simple" id="oo_472448.jpg"><uri content-type="original_file" xlink:type="simple">https://binary.pensoft.net/fig/472448</uri></graphic></fig><p><bold>Caudal rami</bold> (Figs <xref ref-type="fig" rid="F18">18C</xref>, <xref ref-type="fig" rid="F19">19A, B</xref>): As in female.</p><fig id="F19" position="float" orientation="portrait"><object-id xmlns:xlink="http://www.w3.org/1999/xlink" content-type="doi" xlink:type="simple">10.3897/zookeys.987.52906.figure19</object-id><object-id xmlns:xlink="http://www.w3.org/1999/xlink" content-type="arpha" xlink:type="simple">E30321AD-8825-5BD5-9BD9-E5AF75D8C09F</object-id><label>Figure 19.</label><caption><p><italic><tp:taxon-name><tp:taxon-name-part taxon-name-part-type="genus" reg="Willenstenhelia">Willenstenhelia</tp:taxon-name-part> <tp:taxon-name-part taxon-name-part-type="species" reg="reducta">reducta</tp:taxon-name-part></tp:taxon-name></italic> sp. nov., male <bold>A</bold> urosome, lateral <bold>B</bold> urosome, ventral. Scale bars: 100 µm (<bold>A, B</bold>).</p></caption><graphic xmlns:xlink="http://www.w3.org/1999/xlink" xlink:href="zookeys-987-041-g019.jpg" position="float" orientation="portrait" xlink:type="simple" id="oo_472449.jpg"><uri content-type="original_file" xlink:type="simple">https://binary.pensoft.net/fig/472449</uri></graphic></fig><p><bold>Sexual dimorphism</bold>: Expressed in A1, <abbrev xmlns:xlink="http://www.w3.org/1999/xlink" xlink:title="second legs" id="ABBRID0E4SBG" xlink:type="simple">P2</abbrev><abbrev xmlns:xlink="http://www.w3.org/1999/xlink" xlink:title="endopod" id="ABBRID0EBTBG" xlink:type="simple">ENP</abbrev>, <abbrev xmlns:xlink="http://www.w3.org/1999/xlink" xlink:title="third legs" id="ABBRID0EFTBG" xlink:type="simple">P3</abbrev>, <abbrev xmlns:xlink="http://www.w3.org/1999/xlink" xlink:title="fourth legs" id="ABBRID0EJTBG" xlink:type="simple">P4</abbrev>, <abbrev xmlns:xlink="http://www.w3.org/1999/xlink" xlink:title="fifth legs" id="ABBRID0ENTBG" xlink:type="simple">P5</abbrev>, and <abbrev xmlns:xlink="http://www.w3.org/1999/xlink" xlink:title="sixth legs" id="ABBRID0ERTBG" xlink:type="simple">P6</abbrev>.</p><p><bold>Antennule</bold> (Fig. <xref ref-type="fig" rid="F18">18A, B</xref>): 10-segmented, haplocer. All segments smooth except for first and seventh segment with spinules as shown. All setae seemingly smooth; with one modified spine-like element on seventh segment. Armature formula: 1(1); 2(11); 3(7+<abbrev xmlns:xlink="http://www.w3.org/1999/xlink" xlink:title="aesthetasc" id="ABBRID0E4TBG" xlink:type="simple">ae</abbrev>); 4(1), 5(6+(1+<abbrev xmlns:xlink="http://www.w3.org/1999/xlink" xlink:title="aesthetasc" id="ABBRID0EBUBG" xlink:type="simple">ae</abbrev>)); 6(1); 7(3); 8(2); 9(4);10(3+2 setae fused basally).</p><p><bold>Antenna, mandible, maxillule, maxilla, and maxilliped</bold>: As in female.</p><p><bold><abbrev xmlns:xlink="http://www.w3.org/1999/xlink" xlink:title="first legs" id="ABBRID0EMUBG" xlink:type="simple">P1</abbrev></bold>: As in female.</p><p><bold><abbrev xmlns:xlink="http://www.w3.org/1999/xlink" xlink:title="second legs" id="ABBRID0ETUBG" xlink:type="simple">P2</abbrev></bold> (Fig. <xref ref-type="fig" rid="F20">20A</xref>): Praecoxa, coxa, basis, and exopod as in female. Endopod sexually dimorphic, two segmented; first segment as in female; second segment with one proximal and one subdistal longitudinal row of spinules separated by medial process indicating division between <abbrev xmlns:xlink="http://www.w3.org/1999/xlink" xlink:title="endopodal 2" id="ABBRID0E2UBG" xlink:type="simple">ENP2</abbrev> and <abbrev xmlns:xlink="http://www.w3.org/1999/xlink" xlink:title="endopodal 3" id="ABBRID0E6UBG" xlink:type="simple">ENP3</abbrev> of the female <abbrev xmlns:xlink="http://www.w3.org/1999/xlink" xlink:title="endopod" id="ABBRID0EDVBG" xlink:type="simple">ENP</abbrev>, with two inner elements homologues to the inner elements of the female <abbrev xmlns:xlink="http://www.w3.org/1999/xlink" xlink:title="endopodal 2" id="ABBRID0EHVBG" xlink:type="simple">ENP2</abbrev>, with subdistal pore, with one inner subdistal strong outer element, and one inner apical slender seta, and one apical outer spine-like element.</p><fig id="F20" position="float" orientation="portrait"><object-id xmlns:xlink="http://www.w3.org/1999/xlink" content-type="doi" xlink:type="simple">10.3897/zookeys.987.52906.figure20</object-id><object-id xmlns:xlink="http://www.w3.org/1999/xlink" content-type="arpha" xlink:type="simple">C29C1DE4-AA6A-5C64-BE00-BF05142683FE</object-id><label>Figure 20.</label><caption><p><italic><tp:taxon-name><tp:taxon-name-part taxon-name-part-type="genus" reg="Willenstenhelia">Willenstenhelia</tp:taxon-name-part> <tp:taxon-name-part taxon-name-part-type="species" reg="reducta">reducta</tp:taxon-name-part></tp:taxon-name></italic> sp. nov., male <bold>A</bold><abbrev xmlns:xlink="http://www.w3.org/1999/xlink" xlink:title="second legs" id="ABBRID0EAWBG" xlink:type="simple">P2</abbrev>, anterior <bold>B</bold><abbrev xmlns:xlink="http://www.w3.org/1999/xlink" xlink:title="third legs" id="ABBRID0EGWBG" xlink:type="simple">P3</abbrev>, anterior. Scale bars: 50 µm (<bold>A, B</bold>).</p></caption><graphic xmlns:xlink="http://www.w3.org/1999/xlink" xlink:href="zookeys-987-041-g020.jpg" position="float" orientation="portrait" xlink:type="simple" id="oo_472450.jpg"><uri content-type="original_file" xlink:type="simple">https://binary.pensoft.net/fig/472450</uri></graphic></fig><p><bold><abbrev xmlns:xlink="http://www.w3.org/1999/xlink" xlink:title="third legs" id="ABBRID0EUWBG" xlink:type="simple">P3</abbrev></bold> (Fig. <xref ref-type="fig" rid="F20">20B</xref>): Largely as in female, the general shape of the distalmost inner seta of EXP3 the only difference detected: very long, and pinnate element as in the female, but a visibly shorter and plumose seta in the male.</p><p><bold><abbrev xmlns:xlink="http://www.w3.org/1999/xlink" xlink:title="fourth legs" id="ABBRID0E6WBG" xlink:type="simple">P4</abbrev></bold> (Fig. <xref ref-type="fig" rid="F21">21A</xref>): Largely as in female, the relative length and shape of the inner seta on <abbrev xmlns:xlink="http://www.w3.org/1999/xlink" xlink:title="endopodal 1 segment" id="ABBRID0EHXBG" xlink:type="simple">ENP1</abbrev>, inner seta of EXP2, and outer spine of EXP2 the only differences detected: inner seta of <abbrev xmlns:xlink="http://www.w3.org/1999/xlink" xlink:title="endopodal 1 segment" id="ABBRID0ELXBG" xlink:type="simple">ENP1</abbrev> very long and stiff in the female, but comparatively shorter, slender and plumose in the male; inner seta on the female EXP2 reaching beyond tip of EXP3 in the female, but visibly shorter in the male; outer spine of EXP2 of normal length not reaching tip of EXP3 in the female, but comparatively longer and reaching beyond tip of EXP3 in the male.</p><fig id="F21" position="float" orientation="portrait"><object-id xmlns:xlink="http://www.w3.org/1999/xlink" content-type="doi" xlink:type="simple">10.3897/zookeys.987.52906.figure21</object-id><object-id xmlns:xlink="http://www.w3.org/1999/xlink" content-type="arpha" xlink:type="simple">393FDB66-3CC6-5447-B595-C45B271F00C3</object-id><label>Figure 21.</label><caption><p><italic><tp:taxon-name><tp:taxon-name-part taxon-name-part-type="genus" reg="Willenstenhelia">Willenstenhelia</tp:taxon-name-part> <tp:taxon-name-part taxon-name-part-type="species" reg="reducta">reducta</tp:taxon-name-part></tp:taxon-name></italic> sp. nov., male <bold>A</bold><abbrev xmlns:xlink="http://www.w3.org/1999/xlink" xlink:title="fourth legs" id="ABBRID0EEYBG" xlink:type="simple">P4</abbrev>, anterior <bold>B</bold><abbrev xmlns:xlink="http://www.w3.org/1999/xlink" xlink:title="fifth legs" id="ABBRID0EKYBG" xlink:type="simple">P5</abbrev>, anterior. Scale bars: 50 µm (<bold>A, B</bold>).</p></caption><graphic xmlns:xlink="http://www.w3.org/1999/xlink" xlink:href="zookeys-987-041-g021.jpg" position="float" orientation="portrait" xlink:type="simple" id="oo_472451.jpg"><uri content-type="original_file" xlink:type="simple">https://binary.pensoft.net/fig/472451</uri></graphic></fig><p><bold><abbrev xmlns:xlink="http://www.w3.org/1999/xlink" xlink:title="fifth legs" id="ABBRID0EYYBG" xlink:type="simple">P5</abbrev></bold> (Figs <xref ref-type="fig" rid="F19">19A, B</xref>, <xref ref-type="fig" rid="F21">21B</xref>): Baseoendopods of both <abbrev xmlns:xlink="http://www.w3.org/1999/xlink" xlink:title="fifth legs" id="ABBRID0EEZBG" xlink:type="simple">P5</abbrev> fused forming a continuous plate; each endopodal lobe with short row of spinules close to insertion of exopod, and with one element (the two elements are set very close together) fused to endopodal lobe. Exopod small, discrete; with four elements, of which apical a strong spine, two medial ones small and subequal in length, innermost smallest arising midway inner margin.</p><p><bold><abbrev xmlns:xlink="http://www.w3.org/1999/xlink" xlink:title="sixth legs" id="ABBRID0ELZBG" xlink:type="simple">P6</abbrev></bold> (Fig. <xref ref-type="fig" rid="F19">19A, B</xref>): Asymmetrical; each leg with three setae, of which medial longest, outer shortest.</p></tp:treatment-sec><tp:treatment-sec sec-type="variability" id="SECID0ETZBG"><title>Variability.</title><p>No variability was observed in the inspected material.</p></tp:treatment-sec><tp:treatment-sec sec-type="etymology" id="SECID0EYZBG"><title>Etymology.</title><p>The specific epithet from the Latin <italic><tp:taxon-name><tp:taxon-name-part taxon-name-part-type="genus" reg="Willenstenhelia"/><tp:taxon-name-part taxon-name-part-type="species" reg="reducta">reducta</tp:taxon-name-part></tp:taxon-name></italic>, reduced, in reference to the reduced inner seta on the female <abbrev xmlns:xlink="http://www.w3.org/1999/xlink" xlink:title="fifth legs" id="ABBRID0EI1BG" xlink:type="simple">P5</abbrev> baseoendopod, and to the reduced armature complement on the female and male <abbrev xmlns:xlink="http://www.w3.org/1999/xlink" xlink:title="fifth legs" id="ABBRID0EM1BG" xlink:type="simple">P5</abbrev><abbrev xmlns:xlink="http://www.w3.org/1999/xlink" xlink:title="baseoendopod" id="ABBRID0EQ1BG" xlink:type="simple">BENP</abbrev>. It is an adjective in the nominative singular; gender feminine.</p></tp:treatment-sec><tp:treatment-sec sec-type="type locality" id="SECID0EU1BG"><title>Type locality.</title><p>Mexico, Sinaloa State: Urías estuary, stn 2: <named-content xmlns:xlink="http://www.w3.org/1999/xlink" content-type="dwc:verbatimCoordinates" xlink:type="simple"><named-content content-type="geo-json" specific-use="{&#34;type&#34;:&#34;Point&#34;,&#34;coordinates&#34;:[-106.332600,23.158700]}" id="NCID0E41BG" xlink:type="simple">23.1587°N, 106.3326°W</named-content></named-content>, depth 1.8 m, organic carbon content 3.99%, organic matter content 6.86%, sand 80.42%, clay 8.29%, silt 11.28%.</p></tp:treatment-sec><tp:treatment-sec sec-type="Other localities" id="SECID0EC2BG"><title>Other localities.</title><p>Mexico, Sinaloa State: Urías estuary, stn 4: <named-content xmlns:xlink="http://www.w3.org/1999/xlink" content-type="dwc:verbatimCoordinates" xlink:type="simple"><named-content content-type="geo-json" specific-use="{&#34;type&#34;:&#34;Point&#34;,&#34;coordinates&#34;:[-106.357900,23.184000]}" id="NCID0EL2BG" xlink:type="simple">23.1840°N, 106.3579°W</named-content></named-content>, depth 0.7 m, organic carbon content 1.13%, organic matter content 1.94%, sand 82.44%, clay 8.27%, silt 9.29%, stn 9: <named-content xmlns:xlink="http://www.w3.org/1999/xlink" content-type="dwc:verbatimCoordinates" xlink:type="simple"><named-content content-type="geo-json" specific-use="{&#34;type&#34;:&#34;Point&#34;,&#34;coordinates&#34;:[-106.412100,23.190400]}" id="NCID0ET2BG" xlink:type="simple">23.1904°N, 106.4121°W</named-content></named-content>, depth 5.4 m, organic carbon content 1.41%, organic matter content 2.43%, sand 64.81%, clay 8.09%, silt 27.11%, stn 10: <named-content xmlns:xlink="http://www.w3.org/1999/xlink" content-type="dwc:verbatimCoordinates" xlink:type="simple"><named-content content-type="geo-json" specific-use="{&#34;type&#34;:&#34;Point&#34;,&#34;coordinates&#34;:[-106.421400,23.181500]}" id="NCID0E22BG" xlink:type="simple">23.1815°N, 106.4214°W</named-content></named-content>, depth 6.0 m, organic carbon content 1.20%, organic matter content 2.07%, sand 69.12%, clay 7.91%, silt 22.97%.</p></tp:treatment-sec></tp:taxon-treatment>
